# Supplementary material for: Laguncularia racemosa Phenolics Profiling by Three-Phase Solvent System Step-Gradient Using High-Performance Countercurrent Chromatography with Off-Line Electrospray Mass-Spectrometry Detection
Source: Molecules. 2021 Apr 15;26(8):2284. doi: 10.3390/molecules26082284 (PMC8071337; doi:10.3390/molecules26082284)
Supplement: Supplementary file 1 [file molecules-26-02284-s001.zip]

Archive with 1 entries (1 files):
- molecules-1175296-supplementary.pdf
